# Supplementary material for: High-throughput 454 resequencing for allele discovery and recombination mapping in Plasmodium falciparum
Source: BMC Genomics. 2011 Feb 17;12:116. doi: 10.1186/1471-2164-12-116 (PMC3055840; doi:10.1186/1471-2164-12-116)
Supplement: Additional file 2 — SNPs between HB3 and Dd2 [file 1471-2164-12-116-S2.XLS]

## Sheet: Additional file 2
Additional file 2 - SNPs between HB3 and Dd2
Chromosome	Chromosome Location	HB3	Dd2
1	4788	A	G
1	4798	T	C
1	4815	T	G
1	5262	G	A
1	5356	C	T
1	5799	T	C
1	5817	A	G
1	7661	C	T
1	7662	A	T
1	7668	G	A
1	7681	T	C
1	7685	T	A
1	7688	A	T
1	7699	T	C
1	7700	T	C
1	7708	C	T
1	7738	A	T
1	7779	T	C
1	7790	G	T
1	8013	A	G
1	8034	C	T
1	8037	G	A
1	8039	C	G
1	8041	G	A
1	8044	A	T
1	8103	T	C
1	8279	T	G
1	8281	A	G
1	8285	T	C
1	8299	C	G
1	8329	T	A
1	8343	G	C
1	8348	T	A
1	8349	T	A
1	8350	A	T
1	8353	T	C
1	8357	A	C
1	8359	A	T
1	8417	G	C
1	8495	C	T
1	8504	G	A
1	8506	T	A
1	8508	A	G
1	8509	T	C
1	8530	T	C
1	8537	G	C
1	8539	C	A
1	8541	C	G
1	8563	T	C
1	8570	C	T
1	8601	C	G
1	8606	C	T
1	8631	A	T
1	8632	C	G
1	8648	G	C
1	8652	C	G
1	8925	T	G
1	8929	T	C
1	8971	A	G
1	8976	A	G
1	9121	C	T
1	9137	G	C
1	9140	G	C
1	9576	A	T
1	9599	A	T
1	9606	T	C
1	9664	A	T
1	9668	A	T
1	9670	T	A
1	9673	T	G
1	9676	C	A
1	9678	A	C
1	9679	C	A
1	9688	A	T
1	9691	A	T
1	9693	T	A
1	9694	T	A
1	9696	T	G
1	9699	T	A
1	19780	G	A
1	19793	G	A
1	27882	T	A
1	27903	A	T
1	27927	A	G
1	27932	C	T
1	27949	G	A
1	27954	T	C
1	27970	A	G
1	27971	T	A
1	27981	T	C
1	27984	T	G
1	27988	G	C
1	27992	A	G
1	28003	A	G
1	28024	A	T
1	28037	T	A
1	29655	A	C
1	29656	T	C
1	36236	C	T
1	36265	T	G
1	36270	T	G
1	36273	A	G
1	42869	C	A
1	42976	T	C
1	43083	T	G
1	43087	A	G
1	43163	G	T
1	43166	A	G
1	43243	G	T
1	43265	C	T
1	51007	G	A
1	51025	T	A
1	51038	A	T
1	51054	C	T
1	51058	A	C
1	51061	G	A
1	51067	A	C
1	51076	A	T
1	51079	T	G
1	51088	T	A
1	51094	T	C
1	51097	C	T
1	51125	T	G
1	51127	A	C
1	51137	A	G
1	51147	C	A
1	51150	G	A
1	51152	T	A
1	51154	A	G
1	53218	A	G
1	53328	T	A
1	53332	A	G
1	53490	T	G
1	53519	A	G
1	53552	C	T
1	57843	C	T
1	57856	T	G
1	62342	A	G
1	72085	A	C
1	72090	T	A
1	72106	C	T
1	72820	G	C
1	72836	A	T
1	79795	A	G
1	79906	C	G
1	79996	A	C
1	80008	A	G
1	81976	C	G
1	81981	T	A
1	82066	T	C
1	82081	C	T
1	82755	T	G
1	82757	T	G
1	82765	C	T
1	82771	G	C
1	82780	C	T
1	82781	A	T
1	82786	T	G
1	82793	T	C
1	86174	A	G
1	86256	C	A
1	87730	G	T
1	87732	A	T
1	87796	A	G
1	100563	A	G
1	100841	A	G
1	101881	A	C
1	101992	C	T
1	101997	G	C
1	101999	A	T
1	102000	A	G
1	102004	T	C
1	102005	A	T
1	102016	T	C
1	102125	T	A
1	102137	T	A
1	102146	A	T
1	102638	T	C
1	103429	A	G
1	108681	G	A
1	109379	A	G
1	111274	T	C
1	111275	T	C
1	111737	C	T
1	112272	G	A
1	114793	T	A
1	117282	G	A
1	117601	T	A
1	122333	A	T
1	122334	A	T
1	122335	A	T
1	122336	A	T
1	122337	A	T
1	122338	A	T
1	123642	T	A
1	142718	A	T
1	143276	A	T
1	143568	A	G
1	145104	A	G
1	145111	A	G
1	145461	C	T
1	145749	T	A
1	147262	A	T
1	147266	A	T
1	147697	C	T
1	147727	T	A
1	147729	T	A
1	147731	T	A
1	147735	G	A
1	147745	A	T
1	147748	T	A
1	147750	C	A
1	147755	C	A
1	147770	A	T
1	147772	C	T
1	147774	C	T
1	147776	C	T
1	147781	A	T
1	153841	T	A
1	155515	T	A
1	155537	C	T
1	155756	A	G
1	156045	A	C
1	156129	G	A
1	156173	G	A
1	159332	A	T
1	159333	T	C
1	161714	G	A
1	161748	C	A
1	161757	C	T
1	162838	A	G
1	165770	A	G
1	165823	C	T
1	167547	G	A
1	167818	G	T
1	177662	G	T
1	178381	C	G
1	179150	T	A
1	180187	A	G
1	180204	A	G
1	180298	A	C
1	180366	G	C
1	180370	C	T
1	180418	C	A
1	180427	T	A
1	180452	T	C
1	180465	C	G
1	180468	G	A
1	180512	A	G
1	180520	T	G
1	180523	C	A
1	180532	G	A
1	180534	C	G
1	180539	A	G
1	180540	A	G
1	180541	T	A
1	180544	C	A
1	180546	A	C
1	181894	A	G
1	182016	T	C
1	184079	C	G
1	184080	T	A
1	184221	G	C
1	191125	A	G
1	191133	G	T
1	191140	G	A
1	191143	T	A
1	191149	G	T
1	191160	T	C
1	191161	T	C
1	191163	T	A
1	191167	C	T
1	191171	A	T
1	191173	A	T
1	191175	C	G
1	191176	C	T
1	191180	G	A
1	191181	C	T
1	191182	G	A
1	192836	A	G
1	192851	A	G
1	192885	T	C
1	192895	G	A
1	192900	T	C
1	197503	T	C
1	197618	T	A
1	200085	G	C
1	200086	G	A
1	202170	A	T
1	202171	T	A
1	205304	A	G
1	205870	A	T
1	206042	A	T
1	207974	C	T
1	208252	T	A
1	211079	T	A
1	227163	T	C
1	227169	C	A
1	227175	A	T
1	227178	T	A
1	227180	A	T
1	227639	T	C
1	230728	C	T
1	232207	T	A
1	233774	T	C
1	234050	A	G
1	234420	A	T
1	234426	T	A
1	235304	T	A
1	240211	G	A
1	241927	A	G
1	241929	G	A
1	241932	A	C
1	244164	G	A
1	247541	C	T
1	247883	T	A
1	247887	A	T
1	247890	G	A
1	247891	A	C
1	247923	T	C
1	251758	T	A
1	253614	T	A
1	255705	T	G
1	257559	T	C
1	257560	A	T
1	259000	A	T
1	259609	G	A
1	263923	C	A
1	265374	T	C
1	265378	T	C
1	265382	T	C
1	265402	C	T
1	266180	C	T
1	268016	T	C
1	269371	T	C
1	269429	A	C
1	269674	G	C
1	273840	A	T
1	273842	A	T
1	273850	T	A
1	273852	A	T
1	273863	T	A
1	273865	A	T
1	275870	C	T
1	276352	C	A
1	277924	C	T
1	282190	T	A
1	282219	A	G
1	282692	A	T
1	282699	G	A
1	282779	T	C
1	296541	A	T
1	304645	A	T
1	304648	G	A
1	305103	T	A
1	305186	T	A
1	305936	T	A
1	305938	T	A
1	307391	A	C
1	309386	C	T
1	309730	C	T
1	309742	C	T
1	310511	A	T
1	310514	A	T
1	310516	A	T
1	310518	A	T
1	310520	A	T
1	310899	A	G
1	311413	A	T
1	311418	T	A
1	311423	A	T
1	311440	G	T
1	311442	A	T
1	311443	G	A
1	311444	G	T
1	311445	C	A
1	311446	A	T
1	311449	G	T
1	311450	T	A
1	311453	A	T
1	311454	C	T
1	311456	A	T
1	311465	A	G
1	311468	T	G
1	311473	A	G
1	311478	A	C
1	311486	C	T
1	311488	T	A
1	311498	T	A
1	311500	T	A
1	311502	T	A
1	311508	T	C
1	315330	C	T
1	315548	G	C
1	315695	A	T
1	315696	A	T
1	315697	A	T
1	315699	A	C
1	316037	T	A
1	319213	C	A
1	324189	G	A
1	325287	A	G
1	327508	A	C
1	339415	C	A
1	339421	T	A
1	339427	G	T
1	339430	T	C
1	339433	T	A
1	339442	T	C
1	339463	A	T
1	339475	G	T
1	340210	T	C
1	340213	C	T
1	340227	A	G
1	342336	C	A
1	345082	A	T
1	345083	A	T
1	345436	C	A
1	345437	T	A
1	345945	A	G
1	347787	T	A
1	347845	A	G
1	347850	A	G
1	347859	G	A
1	347864	G	A
1	347879	G	A
1	350406	G	A
1	350757	A	G
1	350769	C	A
1	350781	T	C
1	350784	C	A
1	350811	C	T
1	350817	A	G
1	350826	C	T
1	351915	T	A
1	352414	T	A
1	352416	G	A
1	352418	T	A
1	352422	T	A
1	352423	A	G
1	352430	A	T
1	352431	T	A
1	352464	T	A
1	352933	T	A
1	355148	A	G
1	355154	A	G
1	357019	T	A
1	365622	A	T
1	385522	A	T
1	387917	T	A
1	387918	T	A
1	388869	A	C
1	389238	T	A
1	389242	T	A
1	389244	A	T
1	389246	T	A
1	389248	A	T
1	389250	T	A
1	389262	T	A
1	389266	T	A
1	389906	C	A
1	390297	T	A
1	391068	C	A
1	391073	T	C
1	391074	T	C
1	391076	A	T
1	391080	G	C
1	391084	A	T
1	391100	T	C
1	391101	T	C
1	391107	G	C
1	391111	A	T
1	391176	A	C
1	393153	G	A
1	393365	T	A
1	393369	T	A
1	393645	C	T
1	393916	G	C
1	395002	A	T
1	400043	T	C
1	401791	A	T
1	403916	G	T
1	403920	A	G
1	404054	C	A
1	406323	G	T
1	406397	A	T
1	406433	A	T
1	407853	A	G
1	409655	G	T
1	409697	T	G
1	409704	G	A
1	411363	G	T
1	411796	T	G
1	412246	T	A
1	412452	C	T
1	412873	A	G
1	412875	G	A
1	413584	T	C
1	416515	A	T
1	416523	A	G
1	423696	T	A
1	423702	T	A
1	423704	A	T
1	423707	G	A
1	423709	G	T
1	423712	C	T
1	423717	G	A
1	423719	G	T
1	423721	C	A
1	423725	T	G
1	423776	A	G
1	424220	A	T
1	426762	T	C
1	426768	G	A
1	426836	A	C
1	426837	C	A
1	426849	A	G
1	426863	C	A
1	426864	A	C
1	426890	A	C
1	426903	G	A
1	426975	A	G
1	436311	A	T
1	439750	A	T
1	439751	A	T
1	439753	A	T
1	466446	C	T
1	468501	A	G
1	470043	T	A
1	471428	T	C
1	481455	G	T
1	482691	T	C
1	483537	A	T
1	483541	A	T
1	483556	A	G
1	483557	T	G
1	484748	A	T
1	487118	A	G
1	487189	A	T
1	487190	T	A
1	488069	T	C
1	488206	C	T
1	488340	G	A
1	488447	T	G
1	489113	A	T
1	489918	C	T
1	490570	C	T
1	490591	G	C
1	490609	G	C
1	490627	G	C
1	490661	T	A
1	492314	A	T
1	492352	A	T
1	495413	T	A
1	496369	A	C
1	496373	A	T
1	496375	A	T
1	496614	A	T
1	496798	C	A
1	496999	G	C
1	497000	A	T
1	497095	C	T
1	497187	T	G
1	497192	C	A
1	497255	C	T
1	497954	G	A
1	497978	A	G
1	498030	T	A
1	498034	T	A
1	498036	C	T
1	498730	G	A
1	498766	A	G
1	498769	C	T
1	500011	G	A
1	500083	A	G
1	500113	G	A
1	500127	G	A
1	500363	C	A
1	500930	A	G
1	502116	A	G
1	502117	T	G
1	502118	A	C
1	502124	C	A
1	502325	G	T
1	502964	G	T
1	504135	G	T
1	504136	G	A
1	504138	A	T
1	505581	T	A
1	506466	G	T
1	512526	A	T
1	513026	G	A
1	513268	A	G
1	513354	T	G
1	513455	C	T
1	513532	T	A
1	513639	T	G
1	513776	A	C
1	513819	T	A
1	513966	T	A
1	513969	A	G
1	513970	C	G
1	514138	G	A
1	514153	G	A
1	514163	A	C
1	514166	G	A
1	514169	G	A
1	514172	G	A
1	514173	T	G
1	514179	C	T
1	514182	A	T
1	514186	G	T
1	514192	A	G
1	514196	A	C
1	514198	A	C
1	514199	G	A
1	514200	A	C
1	514202	T	A
1	514205	C	A
1	514378	A	G
1	514400	T	C
1	514405	C	G
1	514413	T	G
1	514450	A	C
1	514553	A	G
1	514558	C	T
1	514604	G	A
1	514619	G	T
1	514693	C	T
1	514769	A	G
1	514819	G	C
1	514838	T	G
1	515098	G	A
1	515761	A	C
1	515813	T	C
1	516185	G	T
1	516528	C	T
1	516564	C	T
1	516589	A	G
1	516594	G	C
1	516719	A	G
1	517054	T	C
1	517179	C	T
1	517284	T	G
1	517438	C	G
1	517461	A	T
1	518683	T	C
1	518839	G	A
1	519195	A	T
1	519196	A	C
1	519433	T	C
1	519438	T	C
1	519997	T	C
1	525003	C	G
1	525057	A	T
1	526494	A	G
1	526958	T	A
1	527025	G	T
1	529100	T	G
1	529147	A	G
1	529552	C	T
1	529960	G	A
1	530302	G	A
1	530321	T	A
1	530341	C	A
1	530469	G	A
1	530705	T	A
1	530777	A	C
1	530787	C	T
1	531168	A	G
1	531343	G	A
1	531514	C	A
1	531516	A	C
1	531724	A	G
1	531760	A	G
1	531762	G	A
1	531763	C	T
1	531766	C	A
1	531767	C	G
1	531776	T	C
1	531778	G	A
1	531787	A	G
1	531795	T	A
1	531796	T	C
1	531802	G	A
1	531807	C	A
1	531811	C	A
1	531815	C	A
1	531819	T	A
1	531823	A	T
1	531827	A	T
1	531851	T	A
1	531855	T	A
1	531859	T	A
1	531872	A	T
1	531878	C	T
1	531888	C	T
1	531891	G	T
1	531898	T	G
1	531909	T	A
1	531926	G	A
1	531930	A	G
1	531942	A	G
1	531949	C	T
1	531954	A	G
1	531959	G	A
1	531961	A	T
1	531966	A	T
1	531995	T	A
1	532048	A	T
1	532053	T	C
1	532055	G	A
1	532060	A	T
1	532068	A	C
1	532069	A	T
1	532070	T	A
1	532073	A	T
1	532076	G	C
1	532085	A	G
1	532101	A	C
1	532127	C	A
1	532163	A	C
1	532171	A	C
1	532172	G	A
1	532173	A	G
1	532177	T	C
1	532185	G	A
1	532206	C	T
1	532243	C	G
1	532252	C	A
1	532343	T	C
1	532421	A	G
1	532424	A	G
1	532425	G	A
1	532426	G	A
1	532433	G	A
1	532435	T	A
1	532437	T	A
1	532450	A	G
1	532453	T	A
1	532484	A	G
1	532496	C	A
1	532523	A	T
1	532529	C	G
1	532561	G	A
1	532583	C	A
1	532585	G	A
1	532605	A	C
1	532608	A	G
1	532613	C	G
1	532615	G	C
1	532631	G	A
1	532635	A	G
1	532642	A	G
1	532645	C	T
1	532662	A	C
1	532671	A	G
1	532686	C	A
1	532689	C	A
1	532699	A	G
1	532702	C	T
1	532704	G	A
1	532714	C	T
1	532716	A	G
1	532719	C	T
1	532723	C	T
1	532726	A	G
1	532745	T	C
1	532759	C	T
1	532762	A	G
1	532782	A	C
1	532792	T	A
1	532809	C	A
1	532816	C	A
1	532825	T	A
1	533079	C	A
1	533115	G	C
1	533117	C	G
1	533277	A	T
1	533294	T	C
1	533321	A	T
1	533325	A	T
1	533342	T	G
1	533345	A	T
1	533347	G	T
1	533359	T	C
1	533543	G	T
1	533614	T	G
1	534087	C	T
1	534204	T	G
1	534475	G	A
1	534481	A	C
1	534489	A	T
1	534521	A	G
1	534863	A	C
1	535020	G	T
1	535021	G	A
1	535027	G	A
1	535028	A	G
1	535035	T	G
1	535044	T	G
1	535046	A	G
1	535062	T	G
1	535066	A	G
1	535071	G	T
1	535073	G	A
1	535090	A	G
1	535505	G	A
1	535519	G	A
1	535538	A	T
1	535540	A	T
1	535573	G	C
1	535578	T	C
1	535581	T	C
1	535582	A	G
1	535585	A	T
1	535588	A	G
1	535592	T	A
1	535594	T	A
1	535597	G	A
1	535678	G	A
1	535710	G	C
1	535719	C	T
1	535826	G	A
1	536267	T	C
1	536278	G	T
1	536279	C	T
1	536284	G	T
1	536317	T	A
1	536318	T	A
1	536325	T	A
1	536575	C	A
1	536668	C	T
1	537083	G	A
1	539044	G	A
1	539149	G	A
1	539516	A	T
1	539521	A	T
1	539525	A	C
1	539527	A	T
1	539531	T	A
1	539533	C	T
1	539535	T	A
1	539547	A	T
1	539549	A	T
1	539553	A	T
1	539557	A	T
1	544845	G	A
1	545349	G	A
1	548916	T	A
1	549324	A	T
1	549394	T	G
1	549449	A	G
1	549456	A	T
1	549471	A	T
1	549481	C	G
1	549483	A	C
1	549494	G	C
1	549509	A	C
1	549543	T	G
1	554507	T	C
1	554540	T	A
1	558810	A	G
1	558813	C	A
1	558819	T	A
1	558823	T	C
1	562613	A	C
1	563815	A	G
1	565148	A	T
1	565523	G	T
1	565755	C	A
1	567483	G	T
1	567489	T	C
1	567493	G	T
1	567616	T	A
1	567622	T	C
1	567631	A	T
1	567654	T	A
1	567655	T	A
1	567656	A	T
1	567663	G	A
1	567666	G	A
1	567671	T	A
1	577691	G	A
1	577693	A	G
1	577840	G	C
1	580189	A	G
1	582307	A	T
1	583804	T	C
1	583812	T	G
1	583813	T	A
1	583819	G	A
1	583856	A	G
1	584540	G	C
1	594101	A	T
1	594103	A	G
1	594117	C	T
1	594118	A	G
1	594121	A	C
1	594124	G	A
1	594130	T	C
1	594153	G	A
1	594160	C	T
1	594169	C	A
1	594188	A	T
1	594214	T	C
1	607751	A	T
1	607759	A	G
1	607829	T	A
1	607873	T	G
1	609328	G	C
1	609625	G	T
1	609634	A	C
1	609700	G	A
1	609704	C	A
1	609705	A	T
1	609707	T	A
1	609712	T	A
1	609717	C	T
1	609721	G	T
1	609723	A	G
1	610085	T	G
1	610088	G	A
1	610104	G	T
1	610106	T	A
1	610112	G	T
1	610127	T	A
1	610133	C	T
1	610139	T	A
1	610161	G	C
1	610162	C	T
1	610165	G	C
1	610170	G	A
1	610217	G	T
1	610241	A	G
1	617852	G	T
1	617904	T	G
1	617908	C	G
1	617942	T	C
1	618049	C	A
1	618111	T	C
1	618257	G	C
1	618281	C	A
1	618298	C	G
1	618299	C	A
1	618408	T	C
1	618412	A	T
1	618430	T	C
1	620560	T	A
1	620564	A	T
1	620565	T	A
1	620574	T	A
1	620575	G	C
1	620576	A	T
1	620579	G	A
1	620593	A	G
1	633056	A	T
1	633487	T	A
1	635567	C	T
1	635570	T	G
1	635572	G	C
1	635576	C	A
1	635578	A	T
1	635581	T	A
1	635585	C	T
1	635593	G	C
1	635594	T	G
1	635595	G	T
1	635597	T	G
1	635599	A	T
1	635600	T	A
1	635748	G	A
1	635976	G	A
1	635977	T	G
1	639164	G	C
2	4792	A	C
2	4826	C	G
2	4827	C	A
2	5131	G	T
2	5251	C	T
2	5365	G	A
2	5447	G	C
2	5523	T	G
2	5770	G	A
2	5796	C	T
2	5803	G	T
2	5804	C	T
2	5805	C	A
2	5807	C	A
2	5811	A	T
2	5816	T	C
2	5824	T	C
2	5851	C	G
2	5853	T	C
2	5884	A	C
2	5888	G	T
2	5894	C	T
2	5902	G	C
2	5928	C	G
2	5945	C	G
2	5946	G	C
2	6001	T	A
2	6004	T	C
2	6005	C	A
2	6006	A	C
2	6015	A	T
2	6023	A	T
2	6024	T	C
2	6026	C	G
2	6027	C	T
2	6028	A	G
2	6052	C	T
2	6053	A	G
2	6064	G	C
2	6070	A	G
2	6141	C	G
2	6192	C	T
2	6194	G	C
2	6195	T	C
2	6197	G	C
2	6213	T	A
2	6260	C	T
2	6272	G	C
2	6273	A	G
2	6285	T	C
2	6289	T	C
2	6290	T	C
2	6292	C	T
2	6308	C	A
2	6310	A	G
2	6313	G	C
2	6363	T	G
2	6416	A	T
2	6491	A	C
2	6542	A	T
2	6784	G	C
2	6785	C	A
2	6787	C	T
2	6788	A	T
2	6790	A	G
2	6791	C	T
2	6802	G	C
2	6805	T	C
2	6894	G	A
2	6898	G	C
2	6904	C	T
2	6949	C	G
2	7066	C	T
2	7074	A	T
2	7092	C	A
2	7203	C	G
2	7231	A	T
2	7244	C	A
2	7249	C	T
2	7286	A	G
2	7289	A	C
2	7291	G	A
2	7297	C	A
2	7302	C	T
2	7305	T	A
2	7308	C	T
2	7309	T	G
2	7313	A	G
2	7314	A	C
2	7315	C	T
2	7327	T	G
2	7333	T	A
2	7335	T	A
2	7336	G	A
2	7362	A	T
2	7365	T	G
2	7366	G	T
2	7367	C	G
2	7382	G	C
2	7383	G	T
2	7412	A	G
2	7413	A	G
2	8330	T	A
2	8343	A	G
2	8352	A	T
2	8585	G	T
2	8645	C	G
2	8740	T	G
2	8785	T	A
2	8786	A	G
2	8790	A	T
2	8791	C	G
2	8792	C	T
2	8796	A	C
2	8814	A	G
2	8865	A	G
2	8881	T	C
2	8899	C	T
2	8917	T	A
2	8942	T	G
2	8943	A	G
2	8944	C	T
2	8964	A	C
2	8965	G	A
2	8968	T	A
2	8972	T	C
2	8975	T	A
2	8976	G	T
2	8984	G	T
2	8985	T	A
2	8986	T	C
2	8988	T	A
2	9139	C	G
2	10160	T	C
2	21278	A	C
2	21279	C	A
2	21280	T	C
2	21281	G	A
2	21286	T	C
2	21296	C	T
2	21297	T	C
2	23922	T	C
2	23996	A	T
2	24052	A	G
2	24053	T	G
2	24143	T	C
2	24145	T	C
2	24148	G	A
2	24739	T	G
2	24741	T	A
2	24770	C	G
2	25045	T	C
2	29687	T	C
2	29698	A	T
2	29715	C	T
2	29725	T	C
2	29730	A	T
2	29731	C	T
2	29733	T	C
2	29739	A	C
2	29748	C	A
2	29752	A	C
2	29754	A	T
2	29758	C	T
2	30328	G	A
2	30340	C	T
2	30919	A	G
2	30923	C	G
2	31016	C	T
2	31046	G	C
2	31053	T	C
2	31063	A	G
2	31064	A	G
2	31067	C	A
2	31068	C	G
2	31074	A	C
2	31081	A	T
2	31082	A	G
2	31083	A	T
2	31084	A	T
2	31093	G	A
2	31097	A	C
2	31099	G	A
2	31106	T	A
2	31119	A	G
2	31120	A	T
2	31123	G	A
2	31125	C	T
2	31126	G	A
2	31133	G	A
2	31182	T	A
2	31184	T	G
2	31190	A	T
2	31203	T	A
2	31231	A	T
2	31235	A	T
2	31239	T	A
2	31251	A	C
2	31253	G	T
2	31256	A	G
2	31267	G	T
2	31275	T	G
2	31277	T	A
2	31284	A	T
2	33651	T	G
2	33667	T	A
2	33765	C	T
2	33778	C	T
2	33786	C	G
2	33815	T	G
2	33824	C	T
2	33833	T	C
2	33834	G	A
2	33835	T	A
2	33839	T	C
2	33850	T	G
2	33860	G	C
2	33910	G	A
2	33919	T	G
2	33923	T	C
2	34435	A	T
2	37278	T	C
2	37303	C	A
2	37304	A	C
2	37315	T	C
2	37322	C	T
2	37324	C	T
2	37330	T	C
2	37349	A	C
2	37393	A	T
2	37397	T	C
2	37400	A	G
2	37407	T	A
2	37422	C	T
2	37424	C	T
2	37453	A	T
2	37464	A	C
2	37477	A	T
2	37484	A	T
2	37514	C	A
2	37519	A	T
2	39506	T	A
2	39511	A	T
2	39519	G	T
2	39534	T	A
2	39637	T	G
2	39644	C	A
2	39665	C	A
2	39696	C	T
2	39724	C	A
2	39733	C	T
2	39736	G	C
2	39748	A	C
2	39749	A	C
2	39752	A	T
2	39765	T	A
2	39781	A	T
2	39788	T	G
2	39792	G	A
2	39795	T	C
2	39809	A	T
2	39907	T	C
2	40154	A	C
2	40168	G	T
2	40176	A	T
2	40328	T	A
2	40354	A	C
2	40361	T	C
2	40366	G	T
2	40367	C	G
2	40368	A	T
2	40375	T	A
2	42238	T	C
2	42277	G	A
2	42303	A	G
2	42356	T	G
2	42406	A	G
2	49435	T	G
2	49462	T	C
2	49498	T	G
2	49499	C	T
2	49529	C	G
2	49532	C	T
2	49547	G	T
2	49556	G	A
2	49559	A	G
2	49586	A	G
2	49592	C	T
2	49595	T	G
2	49598	T	C
2	49599	G	A
2	49613	T	C
2	49615	T	A
2	49628	A	T
2	49662	T	C
2	49673	T	G
2	49677	T	G
2	49679	T	A
2	49680	T	G
2	49684	G	T
2	49685	T	C
2	49687	A	T
2	49689	T	C
2	49697	G	A
2	49703	T	G
2	49709	C	T
2	49711	T	G
2	49719	A	G
2	49727	A	C
2	49728	T	A
2	49729	G	C
2	50177	T	A
2	50178	T	A
2	50186	T	A
2	50198	A	G
2	50214	A	G
2	50257	T	A
2	54640	C	T
2	54643	A	G
2	54661	T	C
2	54685	T	C
2	54699	T	C
2	54754	C	T
2	54854	C	G
2	57889	A	T
2	57892	A	T
2	57901	T	C
2	57914	A	T
2	57919	G	A
2	57926	C	T
2	57930	T	C
2	57933	T	C
2	57945	T	A
2	57966	A	G
2	57971	G	T
2	57973	G	C
2	57978	C	T
2	57987	T	A
2	57988	C	A
2	58006	T	C
2	58018	C	G
2	58027	G	A
2	58028	C	T
2	58032	T	C
2	58034	A	G
2	58041	C	T
2	58053	T	C
2	58064	A	T
2	58115	C	T
2	58118	C	G
2	58136	T	G
2	58144	G	C
2	58179	C	G
2	119335	A	C
2	120437	T	G
2	121226	A	T
2	122196	A	G
2	123281	G	T
2	123311	T	C
2	124546	T	A
2	124580	T	A
2	131505	T	A
2	131587	A	T
2	131593	T	G
2	131603	T	A
2	131604	T	A
2	131621	T	C
2	131623	G	A
2	131635	A	T
2	131720	T	A
2	131748	T	A
2	131750	T	A
2	131757	T	C
2	133893	A	T
2	134554	T	G
2	134671	A	T
2	156104	A	G
2	157033	A	C
2	166372	T	C
2	169139	C	T
2	169198	T	C
2	169375	A	T
2	173074	G	T
2	176355	A	T
2	177431	A	G
2	177444	T	C
2	177516	C	T
2	177520	C	T
2	178753	A	T
2	179137	A	G
2	181583	A	T
2	181684	A	T
2	183453	T	G
2	183489	G	T
2	187473	A	C
2	187492	T	C
2	187493	A	C
2	187496	A	C
2	187497	T	A
2	187498	T	C
2	187502	G	C
2	187505	T	C
2	187506	G	C
2	187508	A	C
2	187509	T	A
2	198155	T	C
2	198163	T	C
2	199252	T	A
2	199719	T	C
2	199729	C	T
2	199736	G	T
2	199743	T	G
2	199746	C	A
2	199748	C	T
2	199753	T	C
2	199754	T	C
2	200285	G	T
2	200401	T	A
2	207625	T	C
2	209564	A	T
2	209566	A	T
2	210681	A	C
2	211166	T	A
2	211568	T	C
2	211574	T	C
2	211580	T	C
2	211582	C	G
2	211584	C	T
2	211588	C	T
2	211590	C	T
2	211594	C	T
2	211596	C	T
2	211598	C	T
2	211600	C	T
2	211602	G	T
2	211617	A	G
2	213243	C	T
2	213247	C	T
2	213254	C	G
2	213291	T	C
2	213295	T	C
2	213333	A	C
2	213339	C	T
2	213350	G	C
2	213357	C	A
2	213363	T	C
2	215183	A	C
2	215450	C	T
2	215458	A	G
2	217337	T	A
2	227709	A	G
2	234268	G	C
2	234331	T	A
2	239153	G	A
2	242237	G	T
2	246391	G	A
2	246393	T	A
2	246394	G	T
2	246395	T	A
2	247899	T	C
2	253925	T	A
2	253927	T	A
2	254740	C	A
2	254846	C	T
2	259954	G	A
2	259957	G	A
2	262559	G	A
2	264217	A	C
2	264218	T	C
2	264229	C	T
2	265783	C	T
2	265860	C	T
2	266441	T	C
2	271506	A	T
2	271507	A	T
2	271508	A	T
2	271509	A	T
2	271529	G	A
2	274967	A	G
2	275339	G	A
2	276024	T	C
2	279505	T	A
2	281476	A	T
2	281477	A	T
2	285924	G	A
2	287400	A	C
2	287436	T	A
2	289005	G	T
2	290574	C	T
2	290667	C	G
2	290673	T	A
2	291983	T	C
2	292382	T	A
2	292765	T	A
2	292771	A	T
2	292773	A	T
2	292775	A	T
2	292894	C	T
2	294099	T	A
2	294100	T	A
2	294544	G	T
2	297021	A	G
2	297748	T	A
2	298776	C	A
2	299208	T	C
2	299210	C	T
2	305438	G	T
2	305721	C	A
2	305783	C	T
2	306132	C	T
2	306135	G	T
2	306139	G	T
2	306144	A	T
2	306148	T	G
2	306152	G	A
2	306160	G	C
2	306173	A	G
2	306174	A	G
2	306185	A	G
2	306197	A	G
2	306227	A	G
2	306239	A	G
2	306702	G	T
2	306705	T	G
2	306738	C	A
2	309281	T	C
2	309388	G	T
2	311870	G	T
2	312443	A	T
2	313229	A	T
2	313261	T	A
2	316924	T	A
2	316926	T	A
2	317203	T	G
2	317215	A	T
2	317246	A	T
2	317588	T	A
2	319250	T	G
2	320964	C	G
2	321102	A	T
2	324381	C	T
2	325200	G	A
2	328505	T	A
2	334555	C	T
2	334561	T	C
2	334616	A	T
2	334617	A	T
2	334621	A	G
2	334623	T	A
2	335263	T	A
2	336882	A	G
2	338973	T	C
2	338977	A	G
2	340845	C	T
2	349533	A	G
2	349538	T	C
2	352423	A	T
2	353202	C	T
2	357068	A	T
2	357069	A	T
2	360179	T	A
2	360218	T	G
2	360220	T	G
2	360519	C	A
2	360734	T	A
2	360815	T	A
2	368712	G	A
2	371579	T	C
2	371582	G	A
2	371687	T	A
2	373325	C	T
2	373564	C	A
2	373683	C	G
2	373697	A	C
2	373912	C	G
2	374018	C	A
2	374366	A	C
2	375134	A	C
2	375135	T	A
2	375922	T	A
2	379046	C	T
2	380940	C	A
2	380945	T	A
2	389315	C	T
2	391448	G	A
2	394489	A	T
2	394491	T	A
2	400782	T	C
2	400812	T	C
2	401697	G	A
2	402110	T	A
2	402112	T	A
2	402439	A	T
2	402441	T	A
2	402446	T	A
2	402450	T	G
2	405735	A	G
2	405753	A	G
2	405771	A	G
2	405823	G	A
2	405829	A	G
2	405911	T	C
2	405914	G	A
2	405917	G	T
2	405920	C	T
2	405926	A	T
2	405927	A	C
2	405928	T	C
2	405930	T	C
2	405931	G	A
2	405934	G	T
2	405937	C	T
2	405943	A	T
2	405944	A	C
2	405947	T	C
2	405951	G	T
2	412312	A	G
2	412335	A	T
2	412957	A	T
2	414616	C	A
2	416049	C	T
2	417135	C	A
2	417141	A	C
2	417144	A	T
2	417146	T	A
2	419355	G	A
2	419522	T	C
2	419523	G	A
2	419525	G	A
2	419529	G	T
2	419535	T	C
2	419537	C	T
2	419539	A	T
2	419544	G	T
2	419546	G	A
2	419556	T	C
2	419558	C	T
2	419560	A	T
2	421989	C	T
2	422954	T	A
2	422963	T	A
2	422966	A	T
2	426620	A	T
2	426633	G	T
2	433149	A	G
2	462871	A	T
2	465770	A	T
2	468251	G	A
2	469689	T	A
2	470675	A	G
2	470738	G	A
2	470944	T	C
2	471072	A	C
2	471647	G	A
2	471651	G	T
2	471662	G	A
2	471671	A	T
2	472599	C	A
2	482336	A	T
2	482338	T	A
2	486640	G	A
2	495792	T	A
2	496854	G	A
2	496961	C	T
2	496966	T	G
2	496967	T	A
2	496970	G	T
2	496976	C	T
2	497002	T	G
2	499463	C	T
2	499466	T	C
2	499660	T	A
2	499889	T	C
2	500552	C	T
2	501794	T	A
2	501972	G	A
2	502708	A	T
2	503877	C	T
2	508171	A	T
2	508350	T	A
2	508822	A	G
2	509132	A	G
2	509134	G	T
2	509135	T	A
2	510381	A	G
2	511004	A	G
2	512848	C	T
2	513896	A	G
2	516117	T	A
2	516245	T	A
2	516249	T	A
2	516253	T	A
2	516257	T	A
2	520765	C	A
2	521632	A	T
2	522696	A	T
2	522697	A	G
2	522698	A	T
2	522702	G	A
2	522703	T	A
2	522704	T	A
2	522706	T	A
2	522708	A	T
2	522709	A	T
2	522711	A	T
2	522719	T	A
2	523255	A	G
2	523256	T	G
2	523258	A	T
2	523260	A	T
2	523264	A	T
2	523266	A	T
2	523267	G	A
2	523268	G	T
2	524477	T	A
2	528144	A	T
2	528146	A	T
2	529709	T	A
2	530990	G	C
2	530993	T	C
2	531026	C	G
2	531270	A	G
2	532141	T	A
2	534510	G	A
2	535203	A	T
2	535483	T	A
2	535490	A	T
2	535500	A	T
2	535507	T	A
2	535512	T	G
2	535516	A	C
2	535519	A	T
2	536175	T	A
2	538242	A	C
2	541351	A	T
2	541353	G	A
2	541355	T	G
2	545956	C	A
2	546241	T	A
2	546242	T	A
2	552230	T	C
2	553718	T	C
2	553753	C	A
2	553754	C	T
2	553757	G	A
2	556114	T	A
2	558429	T	A
2	558953	G	A
2	559477	A	C
2	559478	A	C
2	559479	A	C
2	561998	A	G
2	562015	C	T
2	562070	A	G
2	562087	C	T
2	562097	G	A
2	562099	G	A
2	564839	A	T
2	565450	T	A
2	565991	T	A
2	569613	A	G
2	573733	T	A
2	578830	A	C
2	578999	C	T
2	579116	T	C
2	579134	T	C
2	581171	A	T
2	581507	C	G
2	581511	T	A
2	581696	G	A
2	581705	T	C
2	581708	A	G
2	581759	A	G
2	581773	G	C
2	581774	G	A
2	581780	C	T
2	581786	A	G
2	589427	C	T
2	596218	T	C
2	600030	G	A
2	600813	A	G
2	604411	A	G
2	604627	G	A
2	604707	C	T
2	604974	G	A
2	605425	T	A
2	605645	T	A
2	608790	A	G
2	610720	A	T
2	611531	A	G
2	611532	T	A
2	611536	A	C
2	612249	A	G
2	612261	G	A
2	612273	A	G
2	612306	A	G
2	612311	A	G
2	612333	A	G
2	612340	C	T
2	614650	A	C
2	615062	C	G
2	616241	T	C
2	616540	A	T
2	618606	T	C
2	619383	G	A
2	621303	T	A
2	629770	T	C
2	630289	C	T
2	630726	A	G
2	630817	G	T
2	630837	T	C
2	636966	G	A
2	636977	A	G
2	637016	G	A
2	637025	G	A
2	638591	A	G
2	641421	A	T
2	641430	G	A
2	641439	A	G
2	642749	T	A
2	644009	G	A
2	647088	G	A
2	650235	G	A
2	650531	T	C
2	659338	G	A
2	660994	T	C
2	665284	G	C
2	666154	T	A
2	668631	A	T
2	668633	A	T
2	668634	A	T
2	668637	A	T
2	668638	A	T
2	668639	A	T
2	668640	A	T
2	668641	A	T
2	669964	T	A
2	669970	G	A
2	669979	T	A
2	670168	T	A
2	672634	A	T
2	674545	A	G
2	675382	T	A
2	684339	G	A
2	685107	A	T
2	685720	C	A
2	686235	T	A
2	686249	A	G
2	687213	A	G
2	689933	T	C
2	689971	A	T
2	689975	A	T
2	689979	A	T
2	690598	T	A
2	691034	A	C
2	694306	G	A
2	695005	G	T
2	695451	G	T
2	695813	T	A
2	695961	G	A
2	696833	G	T
2	696835	G	T
2	697995	A	G
2	698001	G	T
2	698006	G	T
2	698015	A	T
2	698480	C	T
2	699619	A	T
2	704634	G	A
2	705063	G	A
2	705067	G	A
2	705075	G	A
2	705079	G	A
2	705083	G	A
2	705087	G	A
2	710267	T	A
2	712521	T	A
2	712560	C	T
2	715499	A	T
2	715503	A	G
2	715504	T	G
2	719638	A	T
2	720297	T	C
2	720301	T	C
2	720302	T	C
2	721829	G	A
2	723092	T	C
2	729052	A	T
2	729056	A	T
2	735352	T	A
2	735353	T	A
2	738050	T	G
2	738354	A	T
2	738811	C	T
2	738813	C	T
2	751786	A	T
2	751946	C	G
2	754015	T	A
2	754401	G	A
2	754514	T	A
2	754524	T	A
2	757633	A	C
2	758682	G	T
2	761193	C	G
2	762685	A	G
2	763430	A	T
2	763433	T	A
2	763434	A	T
2	763454	T	A
2	763455	T	A
2	763459	T	A
2	763460	T	A
2	763464	T	A
2	763465	T	A
2	783867	A	G
2	795160	A	T
2	796074	G	C
2	798005	C	T
2	798493	C	A
2	798533	T	C
2	798605	C	T
2	798616	C	G
2	798905	T	C
2	799041	G	A
2	799051	G	A
2	801706	T	C
2	804999	C	T
2	805197	G	A
2	806685	C	T
2	807843	G	A
2	807847	T	A
2	807849	T	A
2	824309	A	G
2	838605	A	T
2	839176	T	C
2	839362	T	A
2	839365	T	A
2	839368	A	G
2	839375	T	C
2	839618	T	C
2	840292	C	T
2	840828	A	G
2	840883	A	T
2	840958	T	C
2	840982	A	G
2	841015	A	C
2	841144	A	T
2	841146	T	A
2	841663	C	T
2	841672	A	G
2	841673	G	A
2	841677	A	T
2	841680	A	G
2	841695	G	T
2	841698	A	T
2	841700	T	G
2	841701	T	A
2	842535	T	C
2	842560	T	A
2	842689	T	C
2	843094	C	T
2	843124	T	C
2	843190	A	G
2	843202	C	A
2	843208	G	A
2	843210	C	T
2	843212	G	T
2	843225	G	A
2	843228	C	T
2	843233	T	G
2	843921	G	A
2	843957	G	C
2	844086	C	A
2	844917	A	G
2	845622	T	A
2	845671	C	T
2	874375	T	A
2	874479	A	G
2	878627	A	C
2	878976	C	T
2	878980	A	G
2	878981	A	T
2	878992	A	T
2	879024	C	A
2	879107	A	T
2	886823	G	C
2	890566	G	A
2	890567	C	A
2	890572	C	G
2	890582	C	T
2	890590	G	A
2	890594	A	C
2	890599	G	A
2	890612	G	A
2	890616	A	T
2	890628	C	A
2	890632	A	C
2	890633	C	T
2	890650	G	T
2	890652	T	A
2	890655	G	T
2	890661	G	A
2	890700	G	A
2	890717	A	T
2	890733	A	G
2	890753	A	C
2	890757	C	G
2	890769	T	C
2	890777	T	A
2	891206	T	C
2	891220	T	A
2	891221	A	G
2	891236	T	A
2	891241	G	T
2	891263	C	T
2	891264	A	T
2	891265	G	T
2	891269	T	A
2	891274	T	C
2	891278	G	A
2	891280	G	A
2	891283	A	G
2	891284	A	T
[truncated: 22,601 more rows]
